# Supplementary material for: Photosynthetic Versatility in the Genome of Geitlerinema sp. PCC 9228 (Formerly Oscillatoria limnetica ‘Solar Lake’), a Model Anoxygenic Photosynthetic Cyanobacterium
Source: Front Microbiol. 2016 Oct 13;7:1546. doi: 10.3389/fmicb.2016.01546 (PMC5061849; doi:10.3389/fmicb.2016.01546)
Supplement: Supplementary file 6 [file Table_1.XLSX]

## Sheet: Table S1
Supplemental Table 1. IMG accession numbers of genome and genes analyzed from Geitlerinema sp. PCC 9228.
Description	IMG ID	gene
photosystem II P680 reaction center D1 protein-1	2663545011	psbA1
photosystem II P680 reaction center D1 protein-2	2663544218	psbA2
photosystem II P680 reaction center D1 protein-3	2663548115	psbA3
sulfide:quinone oxidoreductase 1	2663545736	sqr1
sulfide:quinone oxidoreductase 2	2663547046	sqr2
photosystem I P700 chlorophyll a apoprotein A1	2663545162	psaA
photosystem I P700 chlorophyll a apoprotein A2	2663545352	psaB large fragment 1089bp
photosystem I P700 chlorophyll a apoprotein A2	2663545589	psaB large fragment 1098bp
photosystem I P700 chlorophyll a apoprotein A2	2663545163	psaB fragment 483bp
photosystem I P700 chlorophyll a apoprotein A2	2663544697	psaB fragment 483bp
photosystem I P700 chlorophyll a apoprotein A2	2663546384	psaB fragment 84bp
photosystem I P700 chlorophyll a apoprotein A2	2663545213	psaB fragment 84bp
photosystem I subunit 7	2663546302	psaC
photosystem I subunit 2	2663546891	psaD
photosystem I subunit 4	2663544894	psaE
photosystem I subunit 3	2663544496	psaF
photosystem I subunit 8	2663544693	psaI
photosystem I subunit 10	2663546545	psaK
photosystem I subunit 11	2663544694	psaL
photosystem I subunit 12	2663545652	psaM
succinate dehydrogenase subunit A	2663545631	sdhA
succinate dehydrogenase subunit B	2663547796	sdhB
succinate dehydrogenase subunit C	2663544771	sdhC
NADH dehydrogenase subunit H	2663546838	ndhA
NADH dehydrogenase subunit N	2663546346	ndhB
NADH dehydrogenase subunit A	2663545237	ndhC
NADH dehydrogenase subunit M	2663545570	ndhD
NADH dehydrogenase subunit M	2663545034	ndhD
NADH dehydrogenase subunit M	2663545915	ndhD
NADH dehydrogenase subunit M	2663544356	ndhD
NADH dehydrogenase subunit K	2663546835	ndhE
NADH dehydrogenase subunit L	2663545571	ndhF
NAD(P)H-quinone oxidoreductase subunit 5	2663545035	ndhF
NAD(P)H-quinone oxidoreductase subunit 5	2663544357	ndhF
NADH dehydrogenase subunit J	2663546836	ndhG
NADH dehydrogenase subunit D	2663546817	ndhH
NAD(P)H-quinone oxidoreductase subunit I	2663546837	ndhI
NAD(P)H-quinone oxidoreductase subunit J	2663545235	ndhJ
NADH dehydrogenase subunit B	2663545236	ndhK
NAD(P)H-quinone oxidoreductase subunit L	2663545074	ndhL
NAD(P)H-quinone oxidoreductase subunit M	2663546659	ndhM
NAD(P)H-quinone oxidoreductase subunit N	2663547377	ndhN
apocytochrome f	2663547308	petA
cytochrome b6	2663545656	petB
cytochrome b6-f complex iron-sulfur subunit	2663544168	petC
cytochrome b6-f complex iron-sulfur subunit	2663544784	petC
cytochrome b6-f complex iron-sulfur subunit	2663547307	petC
cytochrome b6-f complex subunit 4	2663545657	petD
plastocyanin	2663548000	petE
ferredoxin	2663545357	petF
ferredoxin	2663545748	petF
ferredoxin	2663547777	petF
cytochrome b6-f complex subunit 5	2663546903	petG
ferredoxin--NADP+ reductase	2663546780	petH
cytochrome b6-f complex subunit 7	2663545911	petM
cytochrome b6-f complex subunit 8	2663545827	petN
cytochrome c6	2663546305	petJ
cytochrome c6	2663547966	petJ
photosystem II P680 reaction center D2 protein	N/A	psbD
photosystem II CP47 chlorophyll apoprotein	2663547980	psbB
photosystem II CP43 chlorophyll apoprotein	2663546355	psbC
photosystem II CP43 chlorophyll apoprotein	2663546353	psbC
photosystem II CP43 chlorophyll apoprotein	2663547553	psbC
photosystem II cytochrome b559 subunit alpha	2663545240	psbE
photosystem II cytochrome b559 subunit beta	2663545241	psbF
photosystem II PsbH protein	2663545025	psbH
photosystem II PsbI protein	2663547338	psbI
photosystem II PsbJ protein	2663545243	psbJ
photosystem II PsbK protein	2663545201	psbK
photosystem II PsbL protein	2663545242	psbL
photosystem II PsbM protein	2663547055	psbM
PsbN protein	2663545026	psbN
photosystem II oxygen-evolving enhancer protein 1	2663547292	psbO
photosystem II oxygen-evolving enhancer protein 2	2663545303	psbP
photosystem II PsbT protein	2663547981	psbT
photosystem II PsbU protein	2663547487	psbU
photosystem II cytochrome c550	2663546873	psbV
photosystem II cytochrome c550	2663546874	psbV
photosystem II PsbX protein	2663544266	psbX
photosystem II PsbY protein	2663544160	psbY
photosystem II PsbZ protein	2663547094	psbZ
photosystem II Psb27 protein	2663547854	psb27
photosystem II protein	2663544713	psb28
photosystem II Psb28-2 protein	2663547285	psb28-2
cytochrome c oxidase subunit 1	2663547835	coxA
cytochrome c oxidase subunit 2	2663547834	coxB
cytochrome c oxidase subunit 3	2663547836	coxC
carbon dioxide concentrating mechanism protein CcmK	2663545038	ccmK1
carbon dioxide concentrating mechanism protein CcmK	2663545037	ccmK2
carbon dioxide concentrating mechanism protein CcmL	2663547648	ccmL
carbon dioxide concentrating mechanism protein CcmM small-chain	2663545041	ccmM
carbon dioxide concentrating mechanism protein CcmM small-chain	2663545040	ccmM
carbon dioxide concentrating mechanism protein CcmM	2663545039	ccmM
carbon dioxide concentrating mechanism protein CcmO	2663545231	ccmO
carbon dioxide concentrating mechanism protein CcmN	2663545042	ccmN
ribulose 1,5-bisphosphate carboxylase large subunit	2663545044	rbcL
rubisco chaperonin	2663545045	rbcX
ribulose 1,5-bisphosphate carboxylase small subunit	2663545046	rbcS
nickel superoxide dismutase	2663547183	sodN
superoxide dismutase, Fe-Mn family	2663545076	sodC
2-oxoglutarate dehydrogenase	2663544142
succinyl-CoA synthetase alpha subunit	2663546151	sucD
succinyl-CoA synthetase (ADP-forming) beta subunit	2663545720	sucC
acetolactate synthase, large subunit	2663546224	ilvB, ilvG, ilvI
acetolactate synthase, large subunit	2663545283	ilvB, ilvG, ilvI
acetolactate synthase, small subunit	2663545134	ilvH, ilvN
succinate-semialdehyde dehydrogenase / glutarate-semialdehyde dehydrogenase	2663546225	gabD
squalene-hopene cyclase	2663547443	shc
anaerobic magnesium-protoporphyrin IX monomethyl ester cyclase	2663545681	bchE
anaerobic magnesium-protoporphyrin IX monomethyl ester cyclase	2663545682	bchE
Mg-protoporphyrin IX monomethyl ester (oxidative) cyclase	2663547315	chlE
Mg-protoporphyrin IX monomethyl ester (oxidative) cyclase	2663545872	chlE
cyanate lyase	2663544394	cynS
nitrate/nitrite transporter	2663544392	narK
ferredoxin-nitrite reductase	2663544395	nirA
formate/nitrite transporter focA/nirC	2663544393	focA/nirC
ferredoxin-nitrate reductase	2663544391	narB
ammonium transporter	2663545067	amt
urease subunit gamma	2663547720	ureA
urease subunit beta	2663547721	ureB
urease	2663544172	ureC
urease accessory protein	2663544955	ureD
urease accessory protein	2663546629	ureF
urease accessory protein	2663546627	ureG
urea-binding protein	2663546626	urtA
urea transport system substrate-binding protein	2663546591	urtA
urea ABC transporter membrane protein	2663546625	urtB
urea ABC transporter membrane protein	2663546624	urtC
urea ABC transporter ATP-binding protein	2663546623	urtD
urea ABC transporter ATP-binding protein	2663546622	urtE
homocitrate synthase NifV	2663545460	nifV
nitrogen fixation protein NifB	2663545461	nifX
cysteine desulfurase	2663545462	nifS
Fe-S cluster assembly protein NifU	2663545463	nifU
iron-sulfur cluster assembly protein	2663545464	iscA
Mo-nitrogenase iron protein subunit NifH	2663545465	nifH
nitrogen regulatory protein P-II family	2663545466	nifI1
nitrogen regulatory protein P-II family	2663545467	nifI2
nitrogenase molybdenum-iron protein alpha chain	2663545468	nifD
Mo-nitrogenase MoFe protein subunit NifK	2663545469	nifK
(2Fe-2S) ferredoxin	2663545470	fdxN
nitrogenase molybdenum-cofactor synthesis protein NifE	2663545471	nifE
nitrogenase molybdenum-iron protein NifN	2663545472	nifN
nitrogen fixation protein NifB	2663545473	nifB
nitrogen regulatory protein P-II family	2663546645	glnB
hydrogenase nickel incorporation protein HypA/HybF	2663545443	hypA
hydrogenase nickel incorporation protein HypB	2663545442	hypB
hydrogenase expression/formation protein HypD	2663545445	hypD
hydrogenase expression/formation protein HypE	2663545444	hypE
Hydrogenase maturation protein, carbamoyltransferase HypF	2663547362	hypF
NAD(P)-dependent nickel-iron dehydrogenase diaphorase component subunit HoxE	2663544431	hoxE
NAD(P)-dependent nickel-iron dehydrogenase flavin-containing subunit	2663544432	hoxF
NAD(P)-dependent nickel-iron dehydrogenase diaphorase component subunit HoxU	2663544433	hoxU
NAD(P)-dependent nickel-iron dehydrogenase subunit HoxY	2663544434	hoxY
NAD(P)-dependent nickel-iron dehydrogenase catalytic subunit	2663544435	hoxH
hydrogenase maturation protease	2663544439	hoxW
LexA-binding, inner membrane-associated putative hydrolase	2663545182	lexA
global nitrogen regulator NtcA, cyanobacterial	2663545019	ntcA
GST	2663547047	GST
multidrug efflux pump	2663547048	multidrug efflux pump
padR	2663547050	padR
arsenite efflux ATP-binding protein ArsA	2663545455	arsA
transcriptional regulator, ArsR family	2663545310	arsR
arsenite efflux ATP-binding protein ArsA	2663546112	arsA
arsenical pump membrane protein	2663545756	arsB
transcriptional regulator, ArsR family	2663547029	arsR
arsenite transporter, ACR3 family	2663547028	arsB
arsenate reductase	2663547027	arsC
chromate transporter	2663547951	chrA
Methyltransferase domain-containing protein	2663546259	arsM
Uncharacterized conserved protein DUF302	2663544170
