# Supplementary material for: Photosynthetic Versatility in the Genome of Geitlerinema sp. PCC 9228 (Formerly Oscillatoria limnetica ‘Solar Lake’), a Model Anoxygenic Photosynthetic Cyanobacterium
Source: Front Microbiol. 2016 Oct 13;7:1546. doi: 10.3389/fmicb.2016.01546 (PMC5061849; doi:10.3389/fmicb.2016.01546)
Supplement: Supplementary file 7 [file Table_2.XLSX]

## Sheet: Table S2
Supplemental Table 2. IMG accession numbers of cyanobacterial genomes and genomic bins used in phylogenetic analysis, and associated nifHDK, psbA, and sqr genes. Phylogenetic clustering of psbA (G1-4) from (Cardona et al. 2015) and this study, and sqr (Type I-VI) from (Marcia, Ermler, et al. 2010; Gregersen et al. 2011) are indicated.
	IMG Accession Numbers									NCBI Accession numbers
Organism	Genome	sqr	type (I-VI)	psbA	type (1-4)	Near a sqr?	nifH	nifD	nifK	sqr	psbA	nifH	nifD	nifK
Acaryochloris marina MBIC 11017	641228474	641249573	I	641249569	2	641249573				YP_001514822	WP_012161111.1
		641249598	II	641251264	4					YP_001514847	WP_010482631.1
Anabaena variabilis ATCC 29413	646564504	646568879	I	646569618	2		646569746	646569747	646569748	YP_323880	WP_011320804.1	WP_011320927.1	WP_011320928.1	WP_011320929.1
				646567074	3		646569419	646569420	646569433		WP_011318398.1	YP_324416.1	YP_324417.1	YP_324430.1
				646569055	4						WP_011318412.1
				646567632	4						WP_011318925.1
Calothrix sp. PCC 7103	2507262048	2507473384	I	2507473379	3	2507473384				WP_019496967	WP_019496962.1
				2507479825	4						WP_019492713.1
				2507482675	4						WP_019495472.1
				2507478832	4						WP_019491774.1
				2507482017	4						WP_019494835.1
				2507483403	4						WP_019488209.1
Chlorogloeopsis fritschii PCC 9212	2548877023	2550827987	II	2550828637	1		2550827568	2550827567	2550827556	WP_016872789	WP_016873418.1	WP_016872368.1	WP_016872367.1	WP_016872357.1
				2550829117	2						WP_016873890.1
				2550833420	4						WP_016878157.1
				2550827488	4						WP_016872293.1
				2550828669	4						WP_016873445.1
				2550834064	4						WP_016878921.1
				2550828638	4						WP_016873419.1
Coleofasciculus chthonoplastes PCC 7420	647533184	647571584	I	647568289	4		647565360	647565357	647565356	ZP_05030405	ZP_05031153.1	WP_006099029.1	WP_006098789.1	WP_044205237.1
				647572437	4						ZP_05027093.1
Cyanobacterium aponium PCC 10605	2503707009	2503745835	II	2503746465	2					WP_015219410	WP_015220005.1
				2503746863	3						WP_015220386.1
				2503745083	4						WP_015218695.1
Cyanobium sp. PCC 7001	647533126	647589167	II	647589169	3	647589167				ZP_05045491	WP_006910002.1
		647589188	II	647588948	4					ZP_05045506	WP_006911636.1
				647589899	4						WP_006909897.1
Cyanothece sp. ATCC 51142	641522622	641677902	I	641677972	2		641675026	641675027	641675028	YP_001804821	WP_009545353.1	WP_009546639.1	WP_009546640.1	WP_009546641.1
				641677906	3	641677902					WP_009545419.1
				641677996	4						WP_008274631.1
				641674730	4						WP_009546761.1
Cyanothece sp. CCY0110	640612201	640628937	I	640628933	3	640628937	640625205	640625206	640625207	ZP_01731467	WP_008277783.1	WP_008274042.1	WP_008274043.1	WP_008274045.1
				640626990	4						EAZ91041.1
Cyanothece sp. PCC 7424	643348533	643479951	I	643479828	2		643480377	643480376	643480375	YP_002379007	WP_012598947.1	WP_015954153.1	WP_015954152.1	WP_015954151.1
		643481988	II	643479968	3	643479951				YP_002376992	WP_012599084.1
				643479319	4						WP_012598449.1
				643478446	4						WP_012597589.1
Cyanothece sp. PCC 7425	643348534	643585035	I	643585965	3		643585358	643585359	643585360	YP_002482763	WP_012628391.1	WP_012627797.1	WP_012627798.1	WP_012627799.1
		643586605	II	643584498	4					YP_002484311	WP_012626959.1
				643584070	4						WP_012626542.1
Cyanothece sp. PCC 7822	648028021	648189888	II	648188668	2		648188591	648188592	648188593	YP_003890172	WP_013323757.1	WP_013323681.1	WP_013323682.1	WP_013323683.1
				648186775	4						WP_013321097.1
				648187898	4						WP_013323018.1
Dactylococcopsis salina PCC 8305	2509276056	2509553620	I	2509554132	4					WP_015228940	WP_015229407.1
				2509552870	4						WP_015228284.1
Fischerella sp. JSC-11	2505679024	2505767062	II	2505770977	1		2505767548	2505767547	2505767546	WP_009459992	WP_009453704.1	WP_009459216.1	WP_009459215.1	WP_009459214.1
				2505771031	2						WP_009453755.1
				2505770584	4						WP_009455234.1
				2505767345	4						WP_026086577.1
				2505770976	4						WP_009453703.1
				2505770583	4						WP_009455233.1
Geitlerinema sp. BBD 1991	3300001677	BBD_100103931	I	BBD_1000995126	2	BBD_1000995123	BBD_100100267	BBD_100100268	BBD_100100269	N/A	CAA68778.1	N/A	N/A	N/A
		BBD_1000995123	VI	BBD_1000995127	3	BBD_1000995123	BBD_1001010119	BBD_1001010120	BBD_1001010121		WP_010874309.1	N/A	N/A	N/A
Geitlerinema sp. PCC 7105	2510065011	2510100924	I	2510100750	2	2510100747				WP_035492693	WP_010871214.1
		2510100747	VI	2510100751	3	2510100747				WP_017659174.1	WP_017659179.1
				2510099842	4						WP_017662363.1
Geitlerinema sp. PCC 9228	2660238729	2663545736	I	2663545011	2		2663545465	2663545468	2663545469	N/A	N/A	N/A	N/A	N/A
		2663547046	VI	2663544218	3					N/A	N/A
				2663548115	4						N/A
Geminocystis herdmanii PCC 6308	2509601046	2509876342	II	2509874742	3					WP_017295350	WP_017293773.1
				2509873634	4						WP_017292699.1
Gloeobacter kilaueensis JS	2558309063	N/A		2558547443	0						AGY58976.1
Halothece halophytica PCC7418	2503538028	2503635507	I	2503635413	2		2503636510	2503636511	2503636512	WP_015224891	WP_015224801.1	WP_015225829.1	WP_015225830.1	WP_041596559.1
				2503637444	3						WP_015226718.1
				2503637441	4						WP_015226715.1
Leptolyngbya boryana PCC 6306	2509601031	2509801771	II	2509805517	3		2509804224	2509804225	2509804226	WP_017286582	WP_017290327.1	WP_017289029.1	WP_017289030.1	WP_017289031.1
				2509805183	4						WP_017289997.1
				2509806616	4						WP_017288020.1
Leptolyngbya nodulosa PCC 7104	2509601026	2509778855	I	2509778160	3		2509775993	2509775992	2509775991	WP_017301594	WP_017300941.1	WP_017298849.1	WP_017298848.1	WP_040696575.1
		2509773782	I	2509776293	4					WP_017296689	WP_017299141.1
				2509775115	4						WP_017297994.1
				2509773891	4						WP_017296794.1
				2509777846	4						WP_017300650.1
Leptolyngbya sp. Heron Island J	2576861623	2579006539	I	2579002960	2		2579006069	2579006068	2579006067	WP_023074994	WP_023071503.1	WP_023074533.1	WP_023074532.1	WP_036053974.1
		2579002389	I	2579002397	2	2579002389				WP_023070947	WP_023070955.1
				2579002385	3	2579002389					WP_023070943.1
				2579004784	4						WP_023073286.1
				2579007004	4						WP_031293852.1
				2579002782	4						WP_023071336.1
				2579002905	4						WP_023071448.1
				2579001644	4						WP_031291203.1
Leptolyngbya sp. PCC 7375	2509601039	2509848352	I	2509848359	2	2509848352	2509842133	2509842134	2509842135	WP_006520144	WP_006520151.1	WP_006514484.1	WP_006514485.1	WP_036019883.1
				2509842222	3						WP_006514564.1
				2509848347	3	2509848352					N/A
				2509844466	4						WP_006516643.1
				2509842660	4						WP_006514967.1
				2509847098	4						WP_006516801.1
				2509844502	4						WP_006516678.1
Microcoleus sp. PCC 7113	2509276031	2509435164	II	2509436304	3		2509433127	2509433126	2509433125	WP_015183204	WP_015184297.1	WP_015181338.1	WP_041780513.1	WP_015181336.1
				2509433293	4						WP_015180474.1
				2509438342	4						WP_015185773.1
				2509436614	4						WP_015184586.1
MIS Cyanobacteria Phormidium		3300002027_MIS_100168996_LHMISPF_00162180	I	3300002026_MIS_1001011011	2					N/A	N/A
				3300002026_MIS_100299244	3						N/A
MIS Cyanobacteria Oscillatoria		3300002026_MIS_100338228	II	3300002026_MIS_100073893	3		MIS_100106897	MIS_100106898	MIS_1001068910	N/A	N/A	N/A	N/A	N/A
MIS Bascillariophyta Diatom Chloroplast				3300002026_MIS_100267815	4						N/A
MIS Cyanobacteria Oscillatoriales 1				3300002026_MIS_100299206_long_edited	4						N/A
MIS Cyanobacteria Oscillatoriales 3		3300002026_MIS_100039085	I	3300002026_MIS_100039089	2	3300002026_MIS_100039085				N/A	N/A
				3300002026_MIS_1000077629	4						N/A
				3300002024_MIS_11245611	4						N/A
Nostoc sp. PCC 7120	637000199	637234911	I	637234134	3		637231821	637231808	637231807	NP_488552	WP_010997883.1	WP_010995626.1	WP_010995612.1	WP_010995612.1
				637234992	4						WP_010997721.1
				637235270	4						WP_010998994.1
Nostoc sp. PCC 7524	2509601032	2509808684	I	2509808680	3	2509808684	2509808807+2509808799	2509808798	2509808771+2509808779	WP_015137464	WP_015137460.1	N/A	WP_015137572.1	N/A
				2509811164	4						WP_015139812.1
				2509810122	4						WP_015137045.1
				2509812279	4						WP_015140865.1
Oscillatoria acuminata PCC 6304	2509276028	2509425108	II	2509425107	3	2509425108				WP_015151969	WP_015151968.1
				2509422778	4						WP_015149763.1
Oscillatoria sp. PCC 10802	2509276047	2509506907	II	2509511672	2		2509509609	2509509608	2509509607	WP_017721381	WP_017718796.1	WP_017716686.1	WP_017716685.1	WP_017716684.1
				2509506908	3	2509506907					WP_017721383.1
				2509512083	4						WP_017719229.1
				2509508986	4						WP_017715231.1
				2509510925	4						WP_017718012.1
				2509513203	4						WP_017720353.1
Oscillatoria sp. PCC 6506	648276706	648859388	I	648858615	3		648859229	648859230	648859231	ZP_07112713	WP_007356329.1	WP_007356926.1	WP_007356927.1	WP_007356928.1
		648857107	II				2510098635	2510098636	2510098637	ZP_07110479		WP_009769394.1	WP_009769395.1	WP_009769396.1
Oscillatoriales cyanobacterium JSC-12	2510065010	2510095851	I	2510098314	1					N/A	EKQ66838.1
		2510095858	II	2510098308	4					N/A	EKQ66832.1
				2510094823	4						EKQ70849.1
				2510095716	4						EKQ69419.1
				2510094096	4		2609130362	2609130359	2609130358		EKQ70156.1	N/A	N/A	N/A
Phormidium sp. OSCR	2608642208	2609130882	II	2609132164	3					N/A	KPQ33187.1
				2609129330	4						KPQ40012.1
Planktothrix sp. NIVA-CYA-407	2523533593	2523885910	II	2523884292	4		2509575872	2509575869	2509575868	WP_026788668	WP_026787323.1	WP_015145430.1	YP_007082686.1	WP_041392380.1
Pleurocapsa sp. PCC 7327	2509276061	2509574775	I	2509573768	1		2509575412	2509575413	2509575414	WP_041393323	AFY77230.1	YP_007082289.1	YP_007082290.1	YP_007082291.1
				2509573008	2						WP_015142843.1
				2509574806	4						WP_015144465.1
				2509573745	4						WP_015143513.1
				2509573767	4						WP_015143533.1
				2509572036	4		2507085908	2507085907	2507085906		WP_015141941.1	WP_026103163.1	WP_026103162.1	WP_019499566.1
Pseudanabaena sp. PCC 6802	2506783054	2507086350	I	2507086829	3					WP_019499139	WP_019500457.1
		2507085462	II	2507090347	4					WP_019500010	WP_019498455.1
				2507089877	4						WP_019498931.1
				2507090699	4						WP_019498789.1
Scytonema hofmanni PCC 7110	2551306141	2551955007	II	2551960749	2					N/A	WP_026135020.1
				2551954534	4						WP_017740586.1
				2551956518	4						WP_017742522.1
				2551960270	4						WP_017742609.1
				2551955252	4						WP_017741277.1
				2551959696	4						WP_017745642.1
Staniera cyanosphaera PCC 7437	2503754019	2503798204	II	2503797950	2		637873367	637873366	637873365	WP_015191437	WP_015212046.1	WP_011430651.1	WP_011430650.1	WP_011430649.1
				2503800013	4						WP_015193161.1
				2503801225	4						WP_015194305.1
				2503798809	4						WP_015192006.1
Synechococcus sp. JA-3-3Ab	637000313	637874271	II	637873293	2		647576434	647576433	647576432	YP_476124	WP_011430579.1	EDX87850	EDX84125	EDX83720
				637873355	4						WP_011430640.1
				637873392	4						WP_011430136.1
Synechococcus sp. PCC 7335	647533236	647581240	I	647577771	1					ZP_05039942	WP_006456314.1
				647581234	2	647581240					WP_006458236.1
				647578821	4						WP_006456334.1
				647580525	4						EDX83831.1
Synechocystis sp. PCC 6803	637000315	637471838	I	637009436	3					NP_942192	CAA68778.1
		637010461	II	637012601	3					NP_440916	WP_010874309.1
				637011102	4						WP_010871214.1
Thermosynechococcus elongatus BP-1	2623620740	2625584709	I	2625583743	3					WP_011056143	WP_011057681.1
				2625583742	4						WP_011057680.1
				2625583352	4						WP_011057317.1
Thermosynechococcus sp. NK55	2597489959	2598118155	I	2598119269	3		638109037	638109038	638109039	WP_024123929	WP_024124883.1	WP_011613475.1	WP_011613476.1	WP_011613476.1
				2598119268	4						WP_024124882.1
				2598118623	4						WP_024124333.1
Trichodesmium erythraeum IMS101	637000329	638107173	II	638105528	4					YP_721776	WP_011610071.1
				638109614	4						WP_011614032.1
