# Supplementary material for: Photosynthetic Versatility in the Genome of Geitlerinema sp. PCC 9228 (Formerly Oscillatoria limnetica ‘Solar Lake’), a Model Anoxygenic Photosynthetic Cyanobacterium
Source: Front Microbiol. 2016 Oct 13;7:1546. doi: 10.3389/fmicb.2016.01546 (PMC5061849; doi:10.3389/fmicb.2016.01546)
Supplement: Supplementary file 8 [file Table_3.XLSX]

## Sheet: Table S3
Supplemental Table 3. IMG accession numbers and/or NCBI accession numbers for bacterial and archaeal sqr genes used in phylogenetic analysis. Phylogenetic Type I-VI from (Marcia, Ermler, et al. 2010; Gregersen et al. 2011) are indicated.
Taxonomy	IMG	Type	NCBI
Acidithiobacillus caldus ATCC 51756	645601439	V	ZP_05293376
Allochromatium vinosum DSM 180	646614749	FCSD	ADC62031
	646615811	IV	YP_003444098
	646614854	VI	YP_003443166
Aquifex aeolicus VF5	2626082283	FCSD	WP_010880096
	637020913	I	NP_214500
	637019911	VI	NP_213539
Archaeoglobus fulgidus DSM 4304	2626084382	III	NP_069393
Arcobacter nitrofigilis DSM 7299	646813006	IV	YP_003654976
Beggiatoa sp. PS	2623997857	FCSD	N/A
	2623999446	I	N/A
Chlorobaculum parvum NCIB 8327	642719719	III	YP_001998682
	642719525	V	YP_001998488
	642719655	VI	YP_001998618
Chlorobium chlorochromatii CaD3	637772625	III	YP_378420
Chlorobium ferrooxidans DSM 13031	639205487	VI	ZP_01385814
Chlorobium limicola DSM 245	642667635	FCSD	YP_001942098
	642668978	III	YP_001943408
	642669995	IV-X	YP_001944405
Chlorobium tepidum TLS	637115970	III	NP_661917
	637115039	IV	NP_661023
	2625429993	V	WP_010932556
	637116031	VI	NP_661978
Chloroflexus aurantiacus	641374563	II	YP_001637460
Chloroherpeton thalassium ATCC 35110	642716529	III	YP_001995567
	642718266	IV	YP_001997268
	642717392	VI	YP_001996408
Halorhodospira halophila SL1	639856132	II	YP_001003231
Magnetospirillum magnetotacticum MS-1	2647168683	III	WP_009869729
Pelodictyon luteolum DSM 273	637768096	III	YP_374002
	637768098	IV	YP_374004
	637770077	IV-X	YP_375931
	637769162	VI	YP_375032
Persephonella marina EX-H1	643743980	IV-X	YP_002731229
	643743019	VI	YP_002730289
Pyrobaculum aerophilum IM2	2626325586	Unk	WP_011008794
	2626325734	III	WP_011008939
	2626325581	III	WP_011008789
Rhodobacter capsulatus DSM155	2599098232	I	CAA66112
Rhodopseudomonas palustris HaA2	637882945	VI	YP_484673
Rhodopseudomonas palustris TIE-1	642711469	FCSD	YP_001990584
Schizosaccharomyces pombe	638219068	II	NP_596067
Staphylococcus aureus RF122	637815000	II	YP_415550
Sulfolobus tokodaii JCM 10545	2625416567	III	WP_010978596
	2625414418	V	WP_010980568
	2625416529	VI	WP_010978633
Sulfuricurvum kujiense DSM 16994	649793590	IV	YP_004060860
	649793598	VI	YP_004060868
Sulfurimonas autotrophica DSM 16294	648191284	V	YP_003891564
Thermoplasma volcanium	2625869763	V	BAB60371
Thiobacillus denitrificans ATCC 25259	637710930	I	YP_315983
	637710092	I	YP_315165
Thiomicrospira crunogena XCL-2	637786115	VI	YP_391650
Thiomonas intermedia K12	646801664	I	YP_003643765
	646802624	V	YP_003644708
	646800883	V	YP_003642999
	646800239	VI	YP_003642362
